# Supplementary material for: Acetyltransferase NAT10 regulates the Wnt/β-catenin signaling pathway to promote colorectal cancer progression via ac4C acetylation of KIF23 mRNA
Source: J Exp Clin Cancer Res. 2022 Dec 15;41:345. doi: 10.1186/s13046-022-02551-7 (PMC9753290; doi:10.1186/s13046-022-02551-7)
Supplement: Supplementary file 1 — Additional file 1: Table S1. The H-score of NAT10, KIF23 and β-catenin and the clinicopathological information. [file 13046_2022_2551_MOESM1_ESM.xlsx]

## Sheet: Sheet1
Table S1. The H-score of NAT10, KIF23 and β-catenin and the clinicopathological information
NAT10	KIF23	CTNNB1	Samples	Tumor site	Gender	Age (years)	Date of follow-up recurrence	Follow-up distant metastasis	Date of death	CEA	Date of operation	Tumor size (cm)	T	N	M	Tumor stage	Vascular invasion (negative 0; positive 1)	Nerve invasion (negative 0; positive 1)
111.01	194.1	138.87	1	C	male	81				28.61	2018-06-26	5	2	0	x	1	0	0
156.44	195.06	128.69	2	C	male	67	2018/4/1	Liver		39.87	2018-03-30	6	3	1a	1	4	0	0
154.83	198.45	123.53	3	C	male	47				4.14	2018-01-12	2	2	1a	x	3	1	0
142.73	177.43	122.75	4	R	male	65			2019/5/1	25.64	2018-02-24	4	4	1c	x	3	1	0
170.53	196.21	117.27	5	C	female	55				16.89	2017-08-10	3.5	4	2a	x	3	1	1
131.61	213.05	116.82	6	C	female	62				2.12	2017-12-05	3	2	0	x	1	0	0
108.39	182.07	115.76	7	C	male	75				3.92	2018-05-28	5.5	1	0	x	1	0	0
137.98	172.68	114.27	8	C	female	66				20.82	2017-04-11	8	4b	1	x	3	1	0
169.05	207.26	113.07	9	C	female	85				2.47	2018-05-03	5.5	3	0	x	2	0	0
157.29	191.14	112.56	10	C	male	70				21.66	2017-07-18	3.5	3	1b	1	4	1	1
144.31	186.76	111.66	11	R	female	66			2019/5/1	8.6	2017-10-17	4.5	4	1c	x	3	0	0
141.76	207.32	111.59	12	R	male	77				2.21	2017-10-25	2.3	2	1b	x	3	1	0
45.01	178.35	109.42	13	R	female	77				7.43	2018-04-03	3.5	3	2b	x	3	0	0
148.95	190.25	105.78	14	R	female	65				14.52	2018-03-14	5.5	3	2b	1	4	0	1
140.14	191.51	105.23	15	C	female	80			2018/5/25	38.4	2018-05-24	4	4	2a	1	4	1	0
135.23	182.27	105.02	16	C	male	45	2017/6/1	Bone	2018/9/1	9.15	2017-06-20	3	4	1	1	3	0	0
165.24	191.86	104.49	17	R	male	80				1.83	2017-10-11	4.8	3	0	x	2	0	0
22.59	196.13	102.25	18	C	male	54	2017/11/1	Liver	2020/1/1	1.75	2017-11-14	3.8	4	2b	1	4	1	1
154.26	198.89	102.17	19	C	female	54				3.19	2018-06-26	3.5	3	1c	1	4	0	1
76.83	181.44	99.03	20	C	male	74				68.99	2018-05-07	6.5	4	0	x	2	0	0
161.36	179.02	98.81	21	C	female	47	2020/2/1	Ovary		3.54	2017-06-29	3	4	1b	1	3	0	0
147.8	198.18	97.59	22	C	male	31				3.75	2017-08-08	3.7	4	1a	x	3	1	1
166	195.32	97.19	23	C	male	56				7.94	2018-04-17	3	3	2a	1	4	0	0
137.57	182.59	96.98	24	C	male	71				1.62	2018-05-29	6	3	0	x	2	0	0
146.8	175.64	96.91	25	R	male	45	2020/6/1	Lung		2.25	2017-08-16	4	2	1c	1	3	0	0
145.23	189.62	96.67	26	C	female	71				1.74	2017-11-29	6.5	3	2a	1	4	1	1
127.51	175.58	96.3	27	C	female	51				1.01	2018-01-24	6	3	0	x	2	0	0
137.06	170.76	96.11	28	R	male	48				0.6	2017-05-12	2.5	2	2b	x	3	1	0
147.64	178.8	95.41	29	R	female	69				1.85	2018-01-10	6	2	1a	x	3	0	0
149.64	191.72	94.75	30	R	male	89			2020/4/1	4.65	2017-10-17	3	2	0	x	1	1	0
137.34	205.1	93.88	31	C	male	50				6.34	2018-05-09	5.5	2	0	x	1	0	0
115.73	181.61	91.75	32	R	male	67				3.73	2018-01-30	5	3	0	1	4	0	0
119.91	180.33	91.28	33	R	female	62				4.4	2017-09-05	4	3	0	x	2	0	0
154.84	202.82	91.08	34	R	female	83			2019/8/1	8.88	2018-05-16	4.5	4	2a	x	3	1	0
148.33	181.79	90.21	35	R	male	69				3.34	2018-03-06	6.5	3	1b	x	3	0	0
141.64	209.88	90.12	36	C	male	68	2018/4/1	Liver, lung, bone	2021/6/1	20.24	2018-04-10	4	3	0	1	4	0	1
92.65	198.12	89.63	37	R	male	77				2.54	2017-08-15	3.5	1	0	x	1	0	0
134.67	183.21	88.46	38	R	female	73				17.24	2017-07-12	6	3	2b	x	3	0	0
125.72	165.55	88.08	39	C	male	65				3.32	2018-06-14	4.8	2	0	x	1	0	0
118.37	170.77	88.06	40	R	male	61				4.52	2017-05-03	6	3	0	x	2	0	0
144.86	182.2	87.78	41	R	male	70				4.86	2017-10-31	5.5	2	0	x	1	0	0
139.98	180.86	87.32	42	C	female	63				1.95	2018-02-14	4.5	3	0	x	2	0	0
146.63	182.95	82.76	43	R	female	72				74.48	2017-08-08	6	2	2b	x	3	0	0
147.94	193.42	82.62	44	R	male	39				96.18	2018-04-25	3	3	1a	x	3	0	1
131.06	174.4	81.81	45	R	male	64	2018/5/1			16.65	2017-12-05	6	2	1b	1	3	0	0
162.67	205.93	80.29	46	C	male	69	2020/5/1	Liver		28.56	2017-11-28	3.2	4	0	1	4	0	0
65.46	180.46	80.05	47	R	male	73				3.57	2018-03-20	5	3	0	x	2	0	0
145.19	196.77	79.67	48	R	male	53				15.48	2017-10-18	4.8	4	2b	x	3	0	0
132.09	178.35	79.18	49	C	female	52				2.08	2017-05-29	5	2	0	x	1	0	0
111.38	178.96	78.99	50	R	female	33				1.8	2017-08-25	3	2	1a	x	3	0	0
121.61	205.04	78.13	51	C	male	76				10.15	2018-05-24	6.5	3	0	x	2	0	0
122.37	189.74	77.64	52	R	female	51				94.16	2017-09-05	6.5	3	0	x	2	0	0
133.78	178.33	74.66	53	C	female	54				2.81	2018-02-07	3.5	2	0	x	1	0	0
104.77	188.96	73.28	54	R	male	66	2017-05-01	Lung	2019/11/1	4.58	2017-05-02	3.5	3	1c	1	4	0	1
74.68	172.55	71.29	55	R	female	69				3.26	2017-07-04	3.5	2	0	x	1	0	0
122.08	190.22	70.4	56	R	male	71				5.45	2018-04-04	7	2	0	x	1	0	1
153.34	196.46	68.53	57	R	female	29				1.33	2017-11-07	3	2	2b	x	3	1	0
112.82	181	66.96	58	R	male	62				3.97	2017-10-24	3.5	3	0	x	2	1	0
150.47	199.59	66.75	59	C	male	70			2019/3/20	7.22	2017-06-14	3	4	2b	x	3	1	1
76.38	176.95	66.19	60	R	female	61				3.75	2017-04-25	3	2	0	x	1	0	0
60.12	159.95	65.62	61	R	male	60				2.95	2018-06-19	4	2	0	x	1	0	0
128.03	186.54	64.34	62	R	male	62				17.97	2018-05-09	4.5	3	0	x	2	0	0
76	184.73	58.84	63	C	female	64				0.88	2017-12-22	3.5	2	0	x	1	0	0
106.63	180.66	58.53	64	R	female	67				3.93	2017-11-16	2.5	2	0	x	1	0	0
135.46	167.74	55.02	65	R	male	72				2.3	2017-06-27	5.5	2	2b	x	3	0	0
139.77	179.47	54.63	66	R	female	64	2019/12/1	Bone		1.87	2017-05-16	2.5	3	2b	1	3	1	1
129.15	176.19	53.7	67	C	male	50				0.622	2017-05-09	3.5	1	0	x	1	1	0
61.26	195.39	52.64	68	C	male	54				1.52	2018-05-07	7	3	0	x	2	0	0
112.16	180.37	52.16	69	R	male	62				7.53	2017-11-16	6	4	0	x	2	0	0
52.86	166.11	51.47	70	R	male	66				3	2017-11-01	2.2	2	0	x	1	0	0
91.41	153.24	44	71	R	male	74				4.03	2018-04-18	2	1	0	x	1	0	0
67.69	171.69	43.95	72	R	male	65				4.2	2017-04-05	11	3	0	x	2	0	0
107.91	173.93	41.37	73	R	male	63				27.96	2018-04-04	7.5	3	0	x	2	0	1
27.66	163.93	38.74	74	R	male	70				1.92	2018-06-12	2.5	3	0	x	2	0	0
74.09	179.13	37.4	75	C	male	78				6.61	2018-05-03	5.5	3	0	x	2	1	0
70.27	129.16	33.24	76	R	male	67				4.1	2018-05-08	3.5	2	0	x	1	0	0
53.51	147.59	32.55	77	C	male	36				2.84	2018-04-18	6	2	0	x	1	0	0
90.66	136.67	27.86	78	R	female	67				1.33	2017-10-26	4	2	0	x	1	0	0
76.2	147.64	20.79	79	R	female	56				5.88	2018-06-05	4	1	0	x	1	0	0
68.91	140.87	5.84	80	C	male	61				3.75	2018-01-16	4.7	3	0	x	2	0	0
