# Supplementary material for: Acetyltransferase NAT10 regulates the Wnt/β-catenin signaling pathway to promote colorectal cancer progression via ac4C acetylation of KIF23 mRNA
Source: J Exp Clin Cancer Res. 2022 Dec 15;41:345. doi: 10.1186/s13046-022-02551-7 (PMC9753290; doi:10.1186/s13046-022-02551-7)
Supplement: Supplementary file 2 — Additional file 2: Table S2. Antibodies used in the present study. [file 13046_2022_2551_MOESM2_ESM.xlsx]

## Sheet: Sheet1
Table S2. Antibodies used in the present study.
Antigens	Manufacturer	Application
NAT10	Proteintech No.13365-1-AP	WB RIP
KIF23	Proteintech No.28587-1-AP	IHC
β-catenin	Proteintech No.51067-2-AP	WB
β-catenin	Proteintech No.66379-1-lg	IF
Survivin	Proteintech No.10508-1-AP	WB
GAPDH	Proteintech No.60004-1-lg	WB
Lamin B1	Proteintech No.12987-1-AP	WB
FLAG	Proteintech No.20543-1-AP	WB RIP
HA	Proteintech No.51064-2-AP	WB
Goat Anti-Mouse IgG	Proteintech No.SA00001-1	WB
Goat Anti-Rat IgG	Proteintech No.SA00001-15	WB
Anti-Rat alexa fluor 555	Beyotime P0179	IF
Anti-Mouse alexa fluor 488	Beyotime P0188	IF
Anti-Rat alexa fluor 488	Beyotime P0176	IF
Anti-Mouse alexa fluor 555	Beyotime P0190	IF
Ki67	Servicebio GB111499	IHC
β-catenin	Servicebio GB12016	IHC
KIF23	Abcam ab168964	IF
KIF23	Abcam ab174304	WB IF
NAT10	Abcam ab194297	IHC IF
ac4C	Abcam ab252215	Dot RIP IHC
c-Myc	Abcam ab32072	WB
Cyclin D1	Abcam ab134175	WB
Bcl-XL	Abcam ab32370	WB
GSK3β	Abcam ab32391	WB
IgG	Abcam ab172730	RIP
Phospho-GSK3β	Cell signaling technology 5558S	WB
