# Supplementary material for: Acetyltransferase NAT10 regulates the Wnt/β-catenin signaling pathway to promote colorectal cancer progression via ac4C acetylation of KIF23 mRNA
Source: J Exp Clin Cancer Res. 2022 Dec 15;41:345. doi: 10.1186/s13046-022-02551-7 (PMC9753290; doi:10.1186/s13046-022-02551-7)
Supplement: Supplementary file 3 — Additional file 3: Table S3. Primers, shRNAs and probes used in this study. [file 13046_2022_2551_MOESM3_ESM.xlsx]

## Sheet: Sheet1
Table S3. Primers, shRNAs and probes used in this study.
qRT-PCR Primers
NAT10	Forward primer	GCCTCTTGTAAGAAGTGTCTCG
	Reverse primer	TCTTTTCAGAGATGCCCTCGAT
KIF23	Forward primer	AGTCAGCGAGAGCTAAGACAC
	Reverse primer	GGTTGAGTCTGTAGCCCTCAG
GAPDH	Forward primer	GGACCTGACCTGCCGTCTAG
	Reverse primer	GTAGCCCAGGATGCCCTTGA
HNRNPA2B1	Forward primer	ATTGATGGGAGAGTAGTTGAGCC
	Reverse primer	AATTCCGCCAACAAACAGCTT
HNRNPH3	Forward primer	AATGGTCCAAATGACGCTAGTG
	Reverse primer	CTCCCCTGGTAGTCCATCGT
MPP6	Forward primer	GGAGGCCCATGATATTGTGGC
	Reverse primer	TTCAACCCTAAATGTCACACCC
UBA1	Forward primer	TCGCCGCTGTCCAAGAAAC
	Reverse primer	AGTAAAGGCCCTCGTCTATGTC
POU2F1	Forward primer	ATGAACAATCCGTCAGAAACCAG
	Reverse primer	GATGGAGATGTCCAAGGAAAGC
NAP1L4	Forward primer	CTTTACAGGAGCGACTTGACAA
	Reverse primer	TGAGCACATCTCACCTGAAGTT
18s	Forward Primer	ACACGGACAGGATTGACAGA
	Reverse Primer	GGACATCTAAGGGCATCACA
Short hairpin RNAs sequences
shNAT10-1	sense	5'-CCGGGGCCAAAGCTGTCTTGAAACTCGAGTTTCAAGACAGCTTTGGCCTTTTTT-3'
	antisense	5'-AATTAAAAAAGGCCAAAGCTGTCTTGAAACTCGAGTTTCAAGACAGCTTTGGCC-3'
shNAT10-2	sense	5'-CCGGCAGTGACGACCTAGATGAACTCGAGTTCATCTAGGTCGTCACTGTTTTTT-3'
	antisense	5'-AATTAAAAAACAGTGACGACCTAGATGAACTCGAGTTCATCTAGGTCGTCACTG-3'
shKIF23-1	sense	5'-GATCCGCCTTATTAGAACGTCAGAAACTCGAGTTTCTGACGTTCTAATAAGGCTTTTTG-3'
	antisense	5'-AATTCAAAAAGCCTTATTAGAACGTCAGAAACTCGAGTTTCTGACGTTCTAATAAGGCG-3'
shKIF23-2	sense	5'-GATCCCCGATGTAGAAACAAGGTGTTCTCGAGAACACCTTGTTTCTACATCGGTTTTTG-3'
	antisense	5'-AATTCAAAAACCGATGTAGAAACAAGGTGTTCTCGAGAACACCTTGTTTCTACATCGGG-3'
REMSA probes sequences
Wild-type	5′-CACAAGUGUUUGUCUUAGAUGAUUAAGGAAGACUAUAUCUAGAUCAUGUCUGAUUUUUUAUUGUGACUUCUCCAGCCCUGGUCUGAAUUUCUUAAGGUUUUAUAAACAAAUGCUGCUAUUUAUUAGCUGCAAGAAUGCACUUUAGAACUAUUUGACAAUUCAGACUUUCAAAAUAAAGAUGUAAAUGACUGGCCAAUAAUAACCAUUUUAGGAAGGUGUUUUGAAUUCUGUAUGUAUAUAUUCACUUUCUGACAUUUAGAUAUGCCAAAAG-3'
Mutant	5'-CACAAGUGUUUGUCUUAGAUGAUUAAGGAAGACUAUAUCUAGAUCAUGUCUGAUUUUUUAUUGUGAAUUAUCAAGCCCUGGUCUGAAUUUCUUAAGGUUUUAUAAACAAAUGCUGCUAUUUAUUAGCUGCAAGAAUGCACUUUAGAACUAUUUGACAAUUCAGACUUUCAAAAUAAAGAUGUAAAUGACUGGCCAAUAAUAACCAUUUUAGGAAGGUGUUUUGAAUUCUGUAUGUAUAUAUUCACUUUCUGACAUUUAGAUAUGCCAAAAG-3'
T7 promoter sequence	5′-TAATACGACTCACTATAGGG-3′
