# Supplementary material for: Acetyltransferase NAT10 regulates the Wnt/β-catenin signaling pathway to promote colorectal cancer progression via ac4C acetylation of KIF23 mRNA
Source: J Exp Clin Cancer Res. 2022 Dec 15;41:345. doi: 10.1186/s13046-022-02551-7 (PMC9753290; doi:10.1186/s13046-022-02551-7)
Supplement: Supplementary file 5 — Additional file 5: Table S5. The mRNA level of NAT10 and KIF23 in 80 pairs of CRC tissues. [file 13046_2022_2551_MOESM5_ESM.xlsx]

## Sheet: Sheet1
Table S5. The mRNA level of NAT10 and KIF23 in 80 pairs of CRC tissues.
Patients	GAPDH		NAT10		KIF23		The expression of NAT10		The expression of KIF23
	Adjacent	Tumor	Adjacent	Tumor	Adjacent	Tumor	Adjacent	Tumor	Adjacent	Tumor
1	21.5544	20.033	30.0647	27.4225	32.5084	29.7607	-8.51034	-7.38956	-10.954	-9.72778
2	21.75	17.7474	29.0614	25.781	30.9408	27.5209	-7.31142	-8.0336	-9.19086	-9.77349
3	19.2793	18.7984	28.2755	25.1025	30.1681	27.4108	-8.9962	-6.30414	-10.8888	-8.61247
4	19.7986	16.2246	28.9458	25.168	30.5513	27.417	-9.14718	-8.94342	-10.7527	-11.1924
5	22.9751	21.0163	30.0506	27.9349	32.9421	28.9227	-7.0755	-6.91859	-9.96702	-7.90633
6	23.619	21.9556	30.185	27.6725	32.9074	30.5865	-6.56597	-5.7169	-9.28838	-8.63085
7	21.9837	20.5901	29.7998	26.3808	34.5067	28.6773	-7.81612	-5.79073	-12.523	-8.08717
8	20.5657	17.3486	28.2521	24.2083	29.2197	23.906	-7.68636	-6.85972	-8.65402	-6.55737
9	21.4205	21.1187	28.4191	27.8877	29.3528	28.5799	-6.9986	-6.76901	-7.93235	-7.46119
10	21.2448	19.7561	29.1817	25.9911	31.7952	26.4691	-7.93694	-6.23494	-10.5504	-6.71302
11	23.5214	19.588	29.1822	25.4408	30.9586	26.1764	-5.66073	-5.85272	-7.43719	-6.58833
12	20.9496	18.286	27.3072	23.8563	29.3432	24.7532	-6.35763	-5.57026	-8.39368	-6.46722
13	17.9363	16.6347	28.9368	26.6054	29.4211	25.881	-11.0005	-9.97067	-11.4848	-9.24631
14	19.2929	14.9224	27.5207	25.659	28.4747	25.0419	-8.22776	-10.7366	-9.18181	-10.1195
15	18.5199	16.3272	28.5232	26.0004	28.1334	24.2499	-10.0033	-9.67315	-9.61356	-7.92266
16	18.9716	13.442	30.1288	24.7256	29.9998	23.5367	-11.1572	-11.2836	-11.0282	-10.0947
17	18.1813	14.9484	27.7501	24.1268	27.8526	23.3186	-9.56881	-9.17832	-9.67125	-8.37013
18	19.6907	16.97	28.994	26.1753	28.4881	26.2158	-9.30328	-9.20533	-8.79736	-9.24585
19	19.133	14.3386	28.9726	23.0149	28.5822	21.5874	-9.83963	-8.67625	-9.44928	-7.24875
20	20.6118	14.7591	29.6458	22.5686	30.6793	20.5027	-9.03396	-7.80951	-10.0675	-5.74357
21	19.1487	18.0978	29.5949	25.533	30.3488	25.6692	-10.4462	-7.43519	-11.2001	-7.57141
22	19.7333	16.9296	29.2679	24.5503	30.3451	25.4432	-9.53458	-7.62068	-10.6118	-8.51365
23	24.2998	14.437	33.1396	24.2607	36.091	23.9182	-8.83979	-9.82368	-11.7912	-9.48123
24	19.1023	16.5734	28.2225	25.9872	28.3888	25.9188	-9.12018	-9.41374	-9.28651	-9.34541
25	20.6838	17.5939	29.4781	26.8373	26.7022	23.8478	-8.79437	-9.24341	-6.01848	-6.25391
26	21.5447	20.8152	30.1282	29.6641	28.5672	28.4383	-8.5835	-8.84887	-7.02254	-7.62311
27	19.7746	19.8217	28.8481	28.1389	27.899	27.9623	-9.07353	-8.31721	-8.12446	-8.14066
28	21.6507	21.5506	30.9479	30.8484	29.2488	31.4552	-9.29727	-9.29784	-7.59819	-9.90467
29	24.5751	20.4037	35.8649	30.1588	37.1648	27.5257	-11.2898	-9.75505	-12.5897	-7.12194
30	21.237	18.4334	30.837	25.4219	30.2319	23.8922	-9.60003	-6.98847	-8.99493	-5.45877
31	21.1212	17.951	31.1839	25.1967	30.4105	23.2969	-10.0627	-7.24566	-9.28929	-5.34584
32	20.7649	21.2213	29.7311	29.1558	28.2503	28.3932	-8.96627	-7.93448	-7.48541	-7.17188
33	20.2948	17.7805	29.9636	24.4927	28.7773	22.7983	-9.6688	-6.71221	-8.48249	-5.01778
34	24.8413	16.4908	33.2563	26.5772	30.6841	23.6306	-8.41493	-10.0864	-5.84279	-7.13981
35	22.325	18.2232	31.0438	26.3256	29.6011	24.4258	-8.71888	-8.10237	-7.27613	-6.20256
36	22.4571	21.1469	32.3484	29.8639	30.9913	28.5563	-9.89123	-8.71698	-8.53419	-7.40933
37	21.9455	16.8882	30.4933	23.5715	32.5394	23.5582	-8.54784	-6.68339	-10.5939	-6.67002
38	21.4865	20.922	28.1152	27.138	29.5005	28.9575	-6.62866	-6.2159	-8.01399	-8.03542
39	22.0576	20.7347	29.9044	27.1977	32.0712	28.6274	-7.84681	-6.46301	-10.0136	-7.89268
40	22.6594	19.407	28.7876	25.9231	29.9396	27.8895	-6.12817	-6.51617	-7.28017	-8.48257
41	22.132	17.0977	28.6413	23.4441	29.4516	23.0849	-6.50923	-6.34633	-7.31956	-5.98716
42	21.3522	19.1798	27.9898	25.3427	29.3999	26.6253	-6.63761	-6.16289	-8.04774	-7.44544
43	21.5774	20.0809	28.2251	25.7128	28.8458	26.2138	-6.64768	-5.63191	-7.26833	-6.13291
44	21.7865	20.2486	28.3597	25.4163	29.2423	26.3383	-6.57321	-5.16765	-7.45577	-6.08967
45	22.484	20.0651	29.0829	25.9086	31.3516	25.6447	-6.59888	-5.8435	-8.86759	-5.57962
46	21.4922	22.6811	28.3249	27.6005	29.0298	28.7967	-6.83263	-4.91943	-7.53755	-6.11558
47	20.3415	17.1514	26.9338	23.0491	29.4475	24.4844	-6.59222	-5.89768	-9.10592	-7.33297
48	19.9006	18.5256	26.622	25.3841	27.862	25.847	-6.72137	-6.85845	-7.9614	-7.32132
49	23.3858	17.8326	30.143	23.8901	31.3849	23.8964	-6.75713	-6.05754	-7.99903	-6.06385
50	22.2815	18.403	28.7056	25.2951	29.8814	26.5666	-6.42417	-6.89206	-7.59993	-8.16359
51	21.4676	18.4364	28.0006	24.2952	28.6788	24.7824	-6.53295	-5.85881	-7.21115	-6.34608
52	21.6149	19.0563	27.7859	24.8032	29.7479	25.3702	-6.17093	-5.74695	-8.13296	-6.31389
53	23.88	19.9818	29.5261	25.3024	31.4751	25.7209	-5.64606	-5.32069	-7.59501	-5.73912
54	25.5993	21.7238	31.6477	26.4423	32.8949	27.0565	-6.04848	-4.71856	-7.29563	-5.33277
55	21.6285	20.6982	27.9233	25.6314	29.6282	28.3516	-6.29473	-4.93323	-7.99968	-7.65347
56	22.8044	20.1296	29.1274	25.6173	30.8739	27.0049	-6.32295	-5.4877	-8.06951	-6.87532
57	23.2931	18.2552	28.7412	23.8217	29.8078	24.7261	-5.44811	-5.56652	-6.51477	-6.47087
58	23.615	17.535	29.5552	22.8761	31.0255	22.8285	-5.94013	-5.34113	-7.41046	-5.29351
59	21.5645	18.3695	27.3315	24.3828	29.0479	25.2647	-5.76699	-6.01323	-7.48337	-6.89516
60	22.5133	20.2509	28.4556	24.3019	29.6744	25.3023	-5.94228	-4.05091	-7.16107	-5.05135
61	23.205	22.0037	38.0152	28.7274	35.5936	24.1375	-14.8103	-6.72375	-12.3887	-2.13379
62	23.0392	18.5067	30.5415	25.7067	26.5769	21.9305	-7.50227	-7.19996	-3.53764	-3.42376
63	25.3476	21.3458	32.6322	27.6158	29.5681	25.3262	-7.28456	-6.26997	-4.22046	-3.98044
64	22.9348	18.5468	32.0474	26.1998	29.5712	22.8257	-9.11264	-7.65303	-6.63644	-4.27891
65	22.9187	19.9273	31.1338	25.6507	29.0716	22.075	-8.21511	-5.7234	-6.1529	-2.14774
66	23.3831	21.1217	31.4962	27.53	28.4278	25.4443	-8.11313	-6.40827	-5.04477	-4.32254
67	25.9471	26.4178	32.1582	32.6177	29.7081	29.7795	-6.21112	-6.19991	-3.76102	-3.36166
68	26.9256	23.8146	33.7262	31.0866	30.3036	28.5305	-6.8006	-7.27203	-3.37798	-4.7159
69	23.2187	19.7965	30.3601	26.7264	27.365	23.4584	-7.14142	-6.92992	-4.14637	-3.66195
70	24.0416	19.5864	30.9529	26.1797	28.1262	22.3521	-6.91128	-6.59334	-4.08454	-2.76572
71	22.5896	19.0374	29.3957	25.7681	27.2566	23.0184	-6.80612	-6.73077	-4.667	-3.98107
72	22.2131	19.1708	29.8395	26.167	26.4575	23.5063	-7.62643	-6.99622	-4.2444	-4.33554
73	22.5583	20.3915	28.8685	26.7351	30.5361	27.6713	-6.31021	-6.34359	-7.97775	-7.27976
74	22.8726	20.7057	29.1302	27.7321	30.4967	29.6345	-6.25759	-7.0264	-7.62415	-8.92885
75	22.2225	20.8368	31.2186	29.2429	32.1463	29.7281	-8.99615	-8.40609	-9.92381	-8.89129
76	22.0922	18.4732	29.6483	25.2115	32.2615	25.1439	-7.55614	-6.73824	-10.1693	-6.67065
77	27.0814	18.6739	30.006	25.8226	32.2221	25.4403	-2.92459	-7.14863	-5.14071	-6.76632
78	22.5099	20.9064	30.382	26.9903	31.0913	28.1295	-7.87215	-6.08393	-8.58144	-7.22306
79	22.234	20.2433	30.7441	25.5831	31.3706	25.3941	-8.51011	-5.33976	-9.13661	-5.15074
80	22.0995	20.5202	30.7924	28.5331	32.2258	30.2684	-8.69287	-8.01288	-10.1263	-9.7482
Note: the expression were presented as -Δ cycle threshold.
